# Supplementary material for: Work-Related Psychosocial Stress in Small and Medium-Sized Enterprises: An Integrative Review
Source: Int J Environ Res Public Health. 2020 Oct 13;17(20):7446. doi: 10.3390/ijerph17207446 (PMC7650689; doi:10.3390/ijerph17207446)
Supplement: Supplementary file 1 [file ijerph-17-07446-s001.zip]

Archive with 3 entries (3 files):
- Supplementary table S1 - Search Strategy for Pubmed.xlsx
- Supplementary table S2 - Summary of study characteristics_2.pdf
- Supplementary table S3 - Allocation to economic sectors.pdf
