# Supplementary material for: Work-Related Psychosocial Stress in Small and Medium-Sized Enterprises: An Integrative Review
Source: Int J Environ Res Public Health. 2020 Oct 13;17(20):7446. doi: 10.3390/ijerph17207446 (PMC7650689; doi:10.3390/ijerph17207446)
Supplement: Supplementary file 1 [file ijerph-17-07446-s001.zip › Supplementary table S1 - Search Strategy for Pubmed.xlsx]

## Sheet: 200403_history_pubmed
Supplementary table S1 - Search Strategy for Pubmed (NCBI)
Search	Query	Items found
#14	Search (#10) AND #11 Filters: Publication date from 2000/01/01	946
#12	Search (#10) AND #11	1126
#11 SME	Search ("Small Business"[Mesh]) OR (((small[Tw] OR small-medium[Tw] OR small-scale[Tw] OR medium[Tw] OR medium-sized[Tw] OR medium sized[Tw] OR mediumsized[Tw] OR midsized[Tw] OR mid-sized[Tw] OR midsi*[Tw]) AND (enterprise[Tw] OR enterprises[Tw] OR enterpri*[Tw] OR busines*[Tw] OR business[Tw] OR businesses[Tw] OR company[Tw] OR companies[Tw] OR workplace[Tw] OR workplaces[Tw])) OR "small & medi…	10522
#10	Search (#9 OR #8)	1833021
#9	Search (((#1 OR #3 OR #4 OR #5 OR #6 OR #7))) AND #8	683935
#8 stress terms	Search (("Psychology, Industrial"[Mesh] OR "Occupational Stress"[Mesh] OR "Stress, Psychological"[Mesh] OR "Burnout, Psychological"[Mesh] OR "Burnout, Professional"[Mesh])) OR (Burnout[Tw] OR "job stress"[Tw] OR ((job*[Tw] OR work*[Tw] OR task*[Tw]) AND stress*[Tw]) OR "work stress"[Tw] OR (stress[Tw] AND psychological[Tw]) OR "psychological stress"[Tw] OR "work-related psychological stress"[Tw] …	1833021
#7 new forms of work	Search ("occupational mobility"[Tw] OR "Job Mobility"[Tw] OR (Mobility[Tw] AND Occupational[Tw]) OR "spatial mobility"[Tw] OR commuting[Tw] OR commuters[Tw] OR transportation[Tw] OR (work[Tw] AND travel*[Tw]) OR (business[Tw] AND travel[Tw]) OR (sale*[Tw] AND force*[Tw]) OR "field service"[Tw] OR overnighter[Tw] OR "mobile worker"[Tw] OR "mobile workers"[Tw] OR "adaptability personality"[Tw] OR "…	323213
#6 working environ- ment	Search ("working conditions"[Tw] OR "working environment"[Tw] OR "work environment"[Tw] OR hazard*[Tw] OR "hazardous materials"[Tw] OR "occupational exposure"[Tw] OR "occupational exposures"[Tw] OR ergonomics[Tw] OR ergonomic[Tw] OR "noise level"[Tw] OR "noise levels"[Tw] OR nois*[Tw] OR acoustic*[Tw] OR sound*[Tw] OR "irrelevant speech"[Tw] OR "background speech"[Tw] OR vibration*[Tw] OR whole-b…	3216558
#5 social relations	Search ("social networking"[Tw] OR "social environment"[Tw] OR "social environments"[Tw] OR "workplace team"[Tw] OR "workplace teams"[Tw] OR "demand control support"[Tw] OR "demand-control-support"[Tw] OR "social support"[Tw] OR ((leader[Tw] OR co-worker[Tw] OR coworker[Tw] OR workmate*[Tw] OR supervisor*[Tw] OR superior*[Tw] OR "fellow worker"[Tw] OR principal*[Tw] OR associate*[Tw] OR colleague…	2659042
#4 organi- zation of work	Search ((("work week length"[Tw] OR "work scheduling"[Tw] OR "personnel staffing and scheduling"[Tw] OR "work rest cycle"[Tw] OR "work rest cycles"[Tw] OR "work schedule tolerance"[Tw] OR "fixed-term employment"[Tw] OR leisure[Tw] OR night work[Tw] OR controldisruption[Tw] OR desynchronisation*[Tw] OR desynchronization*[Tw] OR disturbance[Tw] OR resynchronisation[Tw] OR resynchronization[Tw] OR *…	1491690
#3 emotional demands (work content and task)	Search (#2) OR ("compassion fatigue"[Tw] OR ((emotion*[Tw]) AND (labor[Tw] OR labour[Tw] OR demand*[Tw] OR dissonance*[Tw] OR exhaustion[Tw] OR work[Tw] OR regulation[Tw])) OR "mental fatigue"[Tw] OR satiation[Tw] OR "emotional labor"[Tw] OR "emotional labour"[Tw] OR (emotion*[Tw] AND work*[Tw]) OR "emotion management"[Tw] OR "emotions management"[Tw] OR "emotional demand"[Tw] OR "emotional deman…	944705
#2 work content and task	((job[Tw] AND content[Tw]) OR (job[Tw] AND characteristic*[Tw]) OR "self-managing work team"[Tw] OR "self-managing work teams"[Tw] OR "self managing work team"[Tw] OR "self managing work teams"[Tw] OR "job enrichment"[Tw] OR (task[Tw] AND complexit*[Tw]) OR "work simplification"[Tw] OR ((repetitiv*[Tw] OR repetitious[Tw]) AND (work*[Tw] OR task*[Tw] OR job*[Tw])) OR (job[Tw] AND rotation*[Tw]) OR…	903561
#1 (Mesh- Terms)	Search ("Systems Analysis"[Mesh] OR "Job Description"[Mesh] OR "Professional Autonomy"[Mesh] OR "Boredom"[Mesh] OR "Professional Role"[Mesh] OR "Professional Competence"[Mesh] OR "Mental Fatigue"[Mesh] OR "Compassion Fatigue"[Mesh] OR "Shift Work Schedule"[Mesh] OR "Work Schedule Tolerance"[Mesh] OR "Workflow"[Mesh] OR "Workforce"[Mesh] OR "Workload"[Mesh] OR "Social Networking"[Mesh] OR "Bullyin…	890395
